# Supplementary material for: The plant mobile domain proteins MAIN and MAIL1 interact with the phosphatase PP7L to regulate gene expression and silence transposable elements in Arabidopsis thaliana
Source: PLoS Genet. 2020 Apr 14;16(4):e1008324. doi: 10.1371/journal.pgen.1008324 (PMC7156037; doi:10.1371/journal.pgen.1008324)
Supplement: S12 Table — (XLSX) [file pgen.1008324.s018.xlsx]

## Sheet: Sheet1
S12 Table. Genomic DNA and protein sequences of PP7L (AT5G10900) used in this study.
>PP7L genomic DNA (including ~1kb promoter and without the STOP codon)
ATTAAAAGCTTCTTCTTCTCATGCCTTCTCTTTCGCCATTGTTGTGGGTTTATCGGAAGTACTGATTATACCGGTTTGGTCAATCACAAATCTCAGAGACTCCAGAGAGAACTGAGAAGACTGTGTTTGTTTTTCAGTTTGGGCCTTTTAAATATGGGCCGGCCCAATATTAATGAAACAACATCCTTTTCGCTTTCTAAGCAGCGAAATGCGCGTGGTTTCTTTGCCCTAGAACCGGCAAGAAGTTAACACGAAAACGCTCGTTTCTCGGTGGTGAAGCGGCGGTTGTAATCGACATCGACGCCGGAACTGTGCCGACGACCGCACCGAACTGTCAATCTCACCGTGTAAATTTCAAATCTTTCGATATGCCGCCTCCAGGTAACTGTTTCTTCGATT…
>PP7L protein
MPPPEISKRVLDSKLEACKFAFLKLSAVKTTRMKNYKQLRTLLMLKEISRRGADRDFLKDPENSVTRILCSVLKQVVSNSDRSLKSLRGFQYETLDDQEKQQVTRMIASVQGMGSRKYEPETVDHLEDMTEPIEMEIYLGNGDGGDFGDIVLEPISWPLESQLTLEWVETLMGLLNQSTWKNSVSEFSLILPHSVAVSLVDCASQILEKEANCVKINGCSEDSRVIVVGDLHGQLHDLLKIFDQSGRPSQNQCFVFNGNYIGRGSWSLEVFLVLLAWKIMMPENVILLRGSSETRVSAEELDFLKDICDRYGEHGPMLYSKCIDCFKMLPLASVISNSVYTTHGGLFQSSRVHEESPNPSLLLGSLEELDKIERRQAGENDDENITLNHVLWSCPWMAD…
